# Supplementary material for: The Effect of Femtosecond Laser Irradiation and Plasmon Field on the Degree of Conversion of a UDMA-TEGDMA Copolymer Nanocomposite Doped with Gold Nanorods
Source: Int J Mol Sci. 2022 Nov 5;23(21):13575. doi: 10.3390/ijms232113575 (PMC9657072; doi:10.3390/ijms232113575)
Supplement: Supplementary file 1 [file ijms-23-13575-s001.zip]

Archive with 1 entries (1 files):
- ijms-1975120-supplementary.pdf
